# Supplementary material for: Induction of Innate Memory in Human Monocytes Exposed to Mixtures of Bacterial Agents and Nanoparticles
Source: Int J Mol Sci. 2022 Nov 24;23(23):14655. doi: 10.3390/ijms232314655 (PMC9738562; doi:10.3390/ijms232314655)
Supplement: Supplementary file 1 [file ijms-23-14655-s001.zip]

Archive with 1 entries (1 files):
- ijms-1972575-supplementary.pdf
